# Supplementary material for: In Silico Prediction of the Metabolic Resistance of Vitamin D Analogs against CYP3A4 Metabolizing Enzyme
Source: Int J Mol Sci. 2022 Jul 16;23(14):7845. doi: 10.3390/ijms23147845 (PMC9322940; doi:10.3390/ijms23147845)
Supplement: Supplementary file 1 [file ijms-23-07845-s001.zip]

Archive with 1 entries (1 files):
- ijms-1757305-supplementary.pdf
